# Supplementary material for: Association between left ventricular longitudinal function and left atrial strain in left ventricular dysfunction
Source: ESC Heart Fail. 2026 Feb 10;13(2):xvag046. doi: 10.1093/eschf/xvag046 (PMC12988773; doi:10.1093/eschf/xvag046)
Supplement: xvag046_Supplementary_Data [file xvag046_supplementary_data.zip]

Archive with 2 entries (2 files):
- Appendix 1.docx
- Supplementary Tables and Figures.docx
